# Supplementary material for: Targeting microRNA-dependent control of X chromosome inactivation improves the Rett Syndrome phenotype
Source: Nat Commun. 2025 Jul 4;16:6169. doi: 10.1038/s41467-025-61092-7 (PMC12227778; doi:10.1038/s41467-025-61092-7)
Supplement: Supplementary file 3 — Supplementary Data 1 [file 41467_2025_61092_MOESM3_ESM.xls]

## Sheet: Protein coding candidates
Gene Symbol	Ensembl ID	Gene Name	Chromosome
CACNA2D3	ENSMUSG00000021991	calcium channel, voltage-dependent, alpha2/delta subunit 3	14
KDM5D	ENSMUSG00000056673	lysine (K)-specific demethylase 5D	Y
PTPRT	ENSMUSG00000053141	protein tyrosine phosphatase, receptor type, T	2
CCDC92	ENSMUSG00000037979	coiled-coil domain containing 92	5
CSTB	ENSMUSG00000005054	cystatin B	10
SH2D2A	ENSMUSG00000028071	SH2 domain containing 2A	3
RPP30	ENSMUSG00000024800	ribonuclease P/MRP 30 subunit	19
CDK10	ENSMUSG00000033862	cyclin-dependent kinase 10	8
ZBTB21	ENSMUSG00000046962	zinc finger and BTB domain containing 21	16
AIG1	ENSMUSG00000019806	androgen-induced 1	10
RPUSD1	ENSMUSG00000041199	RNA pseudouridylate synthase domain containing 1	17
TRIM24	ENSMUSG00000029833	tripartite motif-containing 24	6
TTL	ENSMUSG00000027394	tubulin tyrosine ligase	2
UBE2O	ENSMUSG00000020802	ubiquitin-conjugating enzyme E2O	11
RB1	ENSMUSG00000022105	RB transcriptional corepressor 1	14
KCNIP4	ENSMUSG00000029088	Kv channel interacting protein 4	5
RIIAD1	ENSMUSG00000028139	regulatory subunit of type II PKA R-subunit (RIIa) domain containing 1	3
PCDH9	ENSMUSG00000055421	protocadherin 9	14
MICAL3	ENSMUSG00000051586	microtubule associated monooxygenase, calponin and LIM domain containing 3	6
SLC5A6	ENSMUSG00000006641	solute carrier family 5 (sodium-dependent vitamin transporter), member 6	5
SLC47A2	ENSMUSG00000069855	solute carrier family 47, member 2	11
DVL2	ENSMUSG00000020888	dishevelled segment polarity protein 2	11
BTG1	ENSMUSG00000036478	BTG anti-proliferation factor 1	10
COQ10A	ENSMUSG00000039914	coenzyme Q10A	10
DRAM2	ENSMUSG00000027900	DNA-damage regulated autophagy modulator 2	3
HOXB1	ENSMUSG00000018973	homeobox B1	11
NCBP1	ENSMUSG00000028330	nuclear cap binding protein subunit 1	4
MRPS18C	ENSMUSG00000016833	mitochondrial ribosomal protein S18C	5
SLC15A5	ENSMUSG00000044378	solute carrier family 15, member 5	6
CSNK1G3	ENSMUSG00000073563	casein kinase 1, gamma 3	18
NEIL2	ENSMUSG00000035121	nei like 2 (E. coli)	14
TSPYL3	ENSMUSG00000074671	TSPY-like 3	2
COL6A5	ENSMUSG00000091345	collagen, type VI, alpha 5	9
DEFB3	ENSMUSG00000039775	defensin beta 3	8
DEXI	ENSMUSG00000038055	dexamethasone-induced transcript	16
CALCOCO2	ENSMUSG00000006056	calcium binding and coiled-coil domain 2	11
CHAF1A	ENSMUSG00000002835	chromatin assembly factor 1, subunit A (p150)	17
BICD1	ENSMUSG00000003452	BICD cargo adaptor 1	6
DHRS7	ENSMUSG00000021094	dehydrogenase/reductase (SDR family) member 7	12
PPP1R9A	ENSMUSG00000032827	protein phosphatase 1, regulatory subunit 9A	6
SNTG2	ENSMUSG00000020672	syntrophin, gamma 2	12
IMPG1	ENSMUSG00000032343	interphotoreceptor matrix proteoglycan 1	9
SAMD8	ENSMUSG00000021770	sterile alpha motif domain containing 8	14
LSMEM1	ENSMUSG00000071342	leucine-rich single-pass membrane protein 1	12
CSNK2B	ENSMUSG00000024387	casein kinase 2, beta polypeptide	17
TNNI1	ENSMUSG00000026418	troponin I, skeletal, slow 1	1
NIPSNAP1	ENSMUSG00000034285	nipsnap homolog 1	11
FSTL3	ENSMUSG00000020325	follistatin-like 3	10
NAIF1	ENSMUSG00000039164	nuclear apoptosis inducing factor 1	2
PAK4	ENSMUSG00000030602	p21 (RAC1) activated kinase 4	7
TMBIM1	ENSMUSG00000006301	transmembrane BAX inhibitor motif containing 1	1
SGK2	ENSMUSG00000017868	serum/glucocorticoid regulated kinase 2	2
ARID4A	ENSMUSG00000048118	AT rich interactive domain 4A (RBP1-like)	12
CHURC1	ENSMUSG00000090258	churchill domain containing 1	12
L3MBTL4	ENSMUSG00000041565	L3MBTL4 histone methyl-lysine binding protein	17
PIP5KL1	ENSMUSG00000046854	phosphatidylinositol-4-phosphate 5-kinase-like 1	2
NUCB2	ENSMUSG00000030659	nucleobindin 2	7
PLA2R1	ENSMUSG00000054580	phospholipase A2 receptor 1	2
MOGAT2	ENSMUSG00000052396	monoacylglycerol O-acyltransferase 2	7
AGBL4	ENSMUSG00000061298	ATP/GTP binding protein-like 4	4
LY86	ENSMUSG00000021423	lymphocyte antigen 86	13
P2RY14	ENSMUSG00000036381	purinergic receptor P2Y, G-protein coupled, 14	3
PEG3	ENSMUSG00000002265	paternally expressed 3	7
PRPH	ENSMUSG00000023484	peripherin	15
BCAT1	ENSMUSG00000030268	branched chain aminotransferase 1, cytosolic	6
RTEL1	ENSMUSG00000038685	regulator of telomere elongation helicase 1	2
SHPRH	ENSMUSG00000090112	SNF2 histone linker PHD RING helicase	10
MSH6	ENSMUSG00000005370	mutS homolog 6	17
FAM195B	ENSMUSG00000061111	MAPK regulated corepressor interacting protein 1	11
MSL3	ENSMUSG00000031358	MSL complex subunit 3	X
ATOX1	ENSMUSG00000018585	antioxidant 1 copper chaperone	11
CST3	ENSMUSG00000027447	cystatin C	2
B3GALTL	ENSMUSG00000051950	beta-3-glucosyltransferase	5
STYXL1	ENSMUSG00000019178	serine/threonine/tyrosine interacting-like 1	5
ZIC1	ENSMUSG00000032368	zinc finger protein of the cerebellum 1	9
RTCB	ENSMUSG00000001783	RNA 2',3'-cyclic phosphate and 5'-OH ligase	10
G6PC	ENSMUSG00000078650	glucose-6-phosphatase, catalytic	11
TNFSF14	ENSMUSG00000005824	tumor necrosis factor (ligand) superfamily, member 14	17
F13B	ENSMUSG00000026368	coagulation factor XIII, beta subunit	1
NDUFAF6	ENSMUSG00000050323	NADH:ubiquinone oxidoreductase complex assembly factor 6	4
ORC6	ENSMUSG00000031697	origin recognition complex, subunit 6	8
SAR1B	ENSMUSG00000020386	secretion associated Ras related GTPase 1B	11
SRSF1	ENSMUSG00000018379	serine and arginine-rich splicing factor 1	11
GDPD3	ENSMUSG00000030703	glycerophosphodiester phosphodiesterase domain containing 3	7
DNAJC8	ENSMUSG00000054405	DnaJ heat shock protein family (Hsp40) member C8	4
UNC45A	ENSMUSG00000030533	unc-45 myosin chaperone A	7
HEATR3	ENSMUSG00000031657	HEAT repeat containing 3	8
PECAM1	ENSMUSG00000020717	platelet/endothelial cell adhesion molecule 1	11
ZRANB3	ENSMUSG00000036086	zinc finger, RAN-binding domain containing 3	1
IFT140	ENSMUSG00000024169	intraflagellar transport 140	17
MYH8	ENSMUSG00000055775	myosin, heavy polypeptide 8, skeletal muscle, perinatal	11
MAMSTR	ENSMUSG00000042918	MEF2 activating motif and SAP domain containing transcriptional regulator	7
HLCS	ENSMUSG00000040820	holocarboxylase synthetase (biotin-	16
ASB11	ENSMUSG00000031382	ankyrin repeat and SOCS box-containing 11	X
OTOA	ENSMUSG00000034990	otoancorin	7
MRPL2	ENSMUSG00000002767	mitochondrial ribosomal protein L2	17
WDR92	ENSMUSG00000078970	WD repeat domain 92	11
ASCC2	ENSMUSG00000020412	activating signal cointegrator 1 complex subunit 2	11
CMYA5	ENSMUSG00000047419	cardiomyopathy associated 5	13
COMMD4	ENSMUSG00000032299	COMM domain containing 4	9
DEFB10	ENSMUSG00000044743	defensin beta 10	8
HNRNPH3	ENSMUSG00000020069	heterogeneous nuclear ribonucleoprotein H3	10
PLEKHA7	ENSMUSG00000045659	pleckstrin homology domain containing, family A member 7	7
CLTC	ENSMUSG00000047126	clathrin, heavy polypeptide (Hc)	11
PRF1	ENSMUSG00000037202	perforin 1 (pore forming protein)	10
RARRES2	ENSMUSG00000009281	retinoic acid receptor responder (tazarotene induced) 2	6
PCDHGB2	ENSMUSG00000102748	protocadherin gamma subfamily B, 2	18
ROPN1L	ENSMUSG00000022236	ropporin 1-like	15
ATP6V1B1	ENSMUSG00000006269	ATPase, H+ transporting, lysosomal V1 subunit B1	6
EPHA4	ENSMUSG00000026235	Eph receptor A4	1
IGDCC3	ENSMUSG00000032394	immunoglobulin superfamily, DCC subclass, member 3	9
BLOC1S6	ENSMUSG00000005804	biogenesis of lysosomal organelles complex-1, subunit 6, pallidin	2
NAA30	ENSMUSG00000036282	N(alpha)-acetyltransferase 30, NatC catalytic subunit	14
SPACA4	ENSMUSG00000070563	sperm acrosome associated 4	7
ADAM21	ENSMUSG00000008438	a disintegrin and metallopeptidase domain 21	12
SERPINF1	ENSMUSG00000000753	serine (or cysteine) peptidase inhibitor, clade F, member 1	11
CAPNS2	ENSMUSG00000078144	calpain, small subunit 2	8
NUPL1	ENSMUSG00000063895	nucleoporin like 1	14
ZFPL1	ENSMUSG00000024792	zinc finger like protein 1	19
CCDC62	ENSMUSG00000061882	coiled-coil domain containing 62	5
SLC4A3	ENSMUSG00000006576	solute carrier family 4 (anion exchanger), member 3	1
GABRB1	ENSMUSG00000029212	gamma-aminobutyric acid (GABA) A receptor, subunit beta 1	5
SMYD1	ENSMUSG00000055027	SET and MYND domain containing 1	6
EIF2AK2	ENSMUSG00000024079	eukaryotic translation initiation factor 2-alpha kinase 2	17
LIN52	ENSMUSG00000085793	lin-52 homolog (C. elegans)	12
ADH4	ENSMUSG00000037797	alcohol dehydrogenase 4 (class II), pi polypeptide	3
IFI27	ENSMUSG00000064215	interferon, alpha-inducible protein 27	12
GK5	ENSMUSG00000041440	glycerol kinase 5 (putative)	9
IL5RA	ENSMUSG00000005364	interleukin 5 receptor, alpha	6
NFIC	ENSMUSG00000055053	nuclear factor I/C	10
ADAMTS12	ENSMUSG00000047497	a disintegrin-like and metallopeptidase (reprolysin type) with thrombospondin type 1 motif, 12	15
CCDC78	ENSMUSG00000071202	coiled-coil domain containing 78	17
CTRC	ENSMUSG00000062478	chymotrypsin C (caldecrin)	4
ARG2	ENSMUSG00000021125	arginase type II	12
NTN5	ENSMUSG00000070564	netrin 5	7
IFITM10	ENSMUSG00000045777	interferon induced transmembrane protein 10	7
ANKRD36	ENSMUSG00000020481	ankyrin repeat domain 36	11
HGF	ENSMUSG00000028864	hepatocyte growth factor	5
SGCB	ENSMUSG00000029156	sarcoglycan, beta (dystrophin-associated glycoprotein)	5
PTCHD4	ENSMUSG00000042256	patched domain containing 4	17
DYRK3	ENSMUSG00000016526	dual-specificity tyrosine-(Y)-phosphorylation regulated kinase 3	1
MSR1	ENSMUSG00000025044	macrophage scavenger receptor 1	8
PIGB	ENSMUSG00000079469	phosphatidylinositol glycan anchor biosynthesis, class B	9
TNFRSF9	ENSMUSG00000028965	tumor necrosis factor receptor superfamily, member 9	4
XIAP	ENSMUSG00000025860	X-linked inhibitor of apoptosis	X
AMIGO2	ENSMUSG00000048218	adhesion molecule with Ig like domain 2	15
MYL6	ENSMUSG00000090841	myosin, light polypeptide 6, alkali, smooth muscle and non-muscle	10
RPL13	ENSMUSG00000000740	ribosomal protein L13	8
ASXL1	ENSMUSG00000042548	ASXL transcriptional regulator 1	2
DCAF7	ENSMUSG00000049354	DDB1 and CUL4 associated factor 7	11
KCNG3	ENSMUSG00000045053	potassium voltage-gated channel, subfamily G, member 3	17
VEZT	ENSMUSG00000036099	vezatin, adherens junctions transmembrane protein	10
AP2S1	ENSMUSG00000008036	adaptor-related protein complex 2, sigma 1 subunit	7
AGL	ENSMUSG00000033400	amylo-1,6-glucosidase, 4-alpha-glucanotransferase	3
BHLHE22	ENSMUSG00000025128	basic helix-loop-helix family, member e22	3
TPCN2	ENSMUSG00000048677	two pore segment channel 2	7
DLEU7	ENSMUSG00000048281	deleted in lymphocytic leukemia, 7	14
KRT12	ENSMUSG00000020912	keratin 12	11
CDK14	ENSMUSG00000028926	cyclin-dependent kinase 14	5
MAK16	ENSMUSG00000031578	MAK16 homolog	8
NFATC2	ENSMUSG00000027544	nuclear factor of activated T cells, cytoplasmic, calcineurin dependent 2	2
PMCH	ENSMUSG00000035383	pro-melanin-concentrating hormone	10
TTC17	ENSMUSG00000027194	tetratricopeptide repeat domain 17	2
XCR1	ENSMUSG00000060509	chemokine (C motif) receptor 1	9
MLLT4	ENSMUSG00000068036	afadin, adherens junction formation factor	17
MYH3	ENSMUSG00000020908	myosin, heavy polypeptide 3, skeletal muscle, embryonic	11
SLITRK1	ENSMUSG00000075478	SLIT and NTRK-like family, member 1	14
EBP	ENSMUSG00000031168	phenylalkylamine Ca2+ antagonist (emopamil) binding protein	X
SLC25A18	ENSMUSG00000004902	solute carrier family 25 (mitochondrial carrier), member 18	6
BOP1	ENSMUSG00000022557	block of proliferation 1	15
PLAGL2	ENSMUSG00000051413	pleiomorphic adenoma gene-like 2	2
SBNO2	ENSMUSG00000035673	strawberry notch 2	10
HS1BP3	ENSMUSG00000020605	HCLS1 binding protein 3	12
KRTAP16-1	ENSMUSG00000078253	keratin associated protein 16-1	11
CDC37	ENSMUSG00000019471	cell division cycle 37	9
TMEM258	ENSMUSG00000036372	transmembrane protein 258	19
TMEM38B	ENSMUSG00000028420	transmembrane protein 38B	4
VPS37B	ENSMUSG00000066278	vacuolar protein sorting 37B	5
CPSF1	ENSMUSG00000034022	cleavage and polyadenylation specific factor 1	15
ATP5H	ENSMUSG00000034566	ATP synthase, H+ transporting, mitochondrial F0 complex, subunit D	11
C1QA	ENSMUSG00000036887	complement component 1, q subcomponent, alpha polypeptide	4
COX6B2	ENSMUSG00000051811	cytochrome c oxidase subunit 6B2	7
ITPRIPL1	ENSMUSG00000074825	inositol 1,4,5-triphosphate receptor interacting protein-like 1	2
B3GALNT2	ENSMUSG00000039242	UDP-GalNAc:betaGlcNAc beta 1,3-galactosaminyltransferase, polypeptide 2	13
DCN	ENSMUSG00000019929	decorin	10
TSHR	ENSMUSG00000020963	thyroid stimulating hormone receptor	12
GDF11	ENSMUSG00000025352	growth differentiation factor 11	10
TOMM40L	ENSMUSG00000005674	translocase of outer mitochondrial membrane 40-like	1
DBI	ENSMUSG00000026385	diazepam binding inhibitor	1
KIF7	ENSMUSG00000050382	kinesin family member 7	7
KRTAP13-1	ENSMUSG00000056350	keratin associated protein 13-1	16
MMP16	ENSMUSG00000028226	matrix metallopeptidase 16	4
YARS	ENSMUSG00000028811	tyrosyl-tRNA synthetase	4
DENND5A	ENSMUSG00000035901	DENN/MADD domain containing 5A	7
SERTAD4	ENSMUSG00000016262	SERTA domain containing 4	1
ATRN	ENSMUSG00000027312	attractin	2
ERCC1	ENSMUSG00000003549	excision repair cross-complementing rodent repair deficiency, complementation group 1	7
FAM198B	ENSMUSG00000027955	golgi associated kinase 1B	3
LSM5	ENSMUSG00000091625	LSM5 homolog, U6 small nuclear RNA and mRNA degradation associated	6
KIF5A	ENSMUSG00000074657	kinesin family member 5A	10
PAPLN	ENSMUSG00000021223	papilin, proteoglycan-like sulfated glycoprotein	12
SPAG4	ENSMUSG00000038180	sperm associated antigen 4	2
ANXA10	ENSMUSG00000031635	annexin A10	8
PRR15L	ENSMUSG00000047040	proline rich 15-like	11
SEL1L	ENSMUSG00000020964	sel-1 suppressor of lin-12-like (C. elegans)	12
ZKSCAN17	ENSMUSG00000020472	zinc finger with KRAB and SCAN domains 17	11
ARCN1	ENSMUSG00000032096	archain 1	9
MRPL28	ENSMUSG00000024181	mitochondrial ribosomal protein L28	17
RNF183	ENSMUSG00000063851	ring finger protein 183	4
EPN2	ENSMUSG00000001036	epsin 2	11
CCDC85B	ENSMUSG00000095098	coiled-coil domain containing 85B	19
CWF19L2	ENSMUSG00000025898	CWF19-like 2, cell cycle control (S. pombe)	9
ELP5	ENSMUSG00000018565	elongator acetyltransferase complex subunit 5	11
MXI1	ENSMUSG00000025025	MAX interactor 1, dimerization protein	19
AOC3	ENSMUSG00000019326	amine oxidase, copper containing 3	11
CTSF	ENSMUSG00000083282	cathepsin F	19
RPL13A	ENSMUSG00000074129	ribosomal protein L13A	7
CD2	ENSMUSG00000027863	CD2 antigen	3
GFPT1	ENSMUSG00000029992	glutamine fructose-6-phosphate transaminase 1	6
KRTAP4-6	ENSMUSG00000075566	keratin associated protein 4-6	11
CETN2	ENSMUSG00000031347	centrin 2	X
KCNK9	ENSMUSG00000036760	potassium channel, subfamily K, member 9	15
KIR3DL2	ENSMUSG00000057439	killer cell immunoglobulin-like receptor, three domains, long cytoplasmic tail, 2	X
PRMT8	ENSMUSG00000030350	protein arginine N-methyltransferase 8	6
HSF1	ENSMUSG00000022556	heat shock factor 1	15
IFT122	ENSMUSG00000030323	intraflagellar transport 122	6
KLK12	ENSMUSG00000044430	kallikrein related-peptidase 12	7
Pwwp3a (MUM1)	ENSMUSG00000020156	PWWP domain containing 3A	10
PRAME	None	None
CDKL5	ENSMUSG00000031292	cyclin-dependent kinase-like 5	X
MRPL40	ENSMUSG00000022706	mitochondrial ribosomal protein L40	16
ZFAND3	ENSMUSG00000044477	zinc finger, AN1-type domain 3	17
RAB3GAP1	ENSMUSG00000036104	RAB3 GTPase activating protein subunit 1	1
DLD	ENSMUSG00000020664	dihydrolipoamide dehydrogenase	12
RHBDL2	ENSMUSG00000043333	rhomboid like 2	4
HTR1F	ENSMUSG00000050783	5-hydroxytryptamine (serotonin) receptor 1F	16
KIF22	ENSMUSG00000030677	kinesin family member 22	7
NDFIP2	ENSMUSG00000053253	Nedd4 family interacting protein 2	14
NPFFR1	ENSMUSG00000020090	neuropeptide FF receptor 1	10
RASGRP3	ENSMUSG00000071042	RAS, guanyl releasing protein 3	17
MUC4	ENSMUSG00000118672	mucin 4	16
REEP6	ENSMUSG00000035504	receptor accessory protein 6	10
RERGL	ENSMUSG00000092164	RERG/RAS-like	6
GRIPAP1	ENSMUSG00000031153	GRIP1 associated protein 1	X
PRDX3	ENSMUSG00000024997	peroxiredoxin 3	19
USP43	ENSMUSG00000020905	ubiquitin specific peptidase 43	11
AGFG2	ENSMUSG00000029722	ArfGAP with FG repeats 2	5
PIP	ENSMUSG00000058499	prolactin induced protein	6
SLC36A4	ENSMUSG00000043885	solute carrier family 36 (proton/amino acid symporter), member 4	9
AMOTL2	ENSMUSG00000032531	angiomotin-like 2	9
DIMT1	ENSMUSG00000021692	DIM1 dimethyladenosine transferase 1-like (S. cerevisiae)	13
SLC50A1	ENSMUSG00000027953	solute carrier family 50 (sugar transporter), member 1	3
GOLGA1	ENSMUSG00000026754	golgi autoantigen, golgin subfamily a, 1	2
RAB11FIP4	ENSMUSG00000017639	RAB11 family interacting protein 4 (class II)	11
RPL10L	ENSMUSG00000060499	ribosomal protein L10-like	12
HDAC6	ENSMUSG00000031161	histone deacetylase 6	X
HECA	ENSMUSG00000039879	hdc homolog, cell cycle regulator	10
TMEM26	ENSMUSG00000060044	transmembrane protein 26	10
SESTD1	ENSMUSG00000042272	SEC14 and spectrin domains 1	2
SCN2B	ENSMUSG00000070304	sodium channel, voltage-gated, type II, beta	9
FABP6	ENSMUSG00000020405	fatty acid binding protein 6	11
HSPB8	ENSMUSG00000041548	heat shock protein 8	5
NPC2	ENSMUSG00000021242	NPC intracellular cholesterol transporter 2	12
PSMB9	ENSMUSG00000096727	proteasome (prosome, macropain) subunit, beta type 9 (large multifunctional peptidase 2)	17
SFTPD	ENSMUSG00000021795	surfactant associated protein D	14
ASPG	ENSMUSG00000037686	asparaginase	12
FOXI2	ENSMUSG00000048377	forkhead box I2	7
ADCY9	ENSMUSG00000005580	adenylate cyclase 9	16
MAPK1IP1L	ENSMUSG00000021840	mitogen-activated protein kinase 1 interacting protein 1-like	14
ST8SIA4	ENSMUSG00000040710	ST8 alpha-N-acetyl-neuraminide alpha-2,8-sialyltransferase 4	1
AADAC	ENSMUSG00000027761	arylacetamide deacetylase	3
CLEC12B	ENSMUSG00000030158	C-type lectin domain family 12, member B	6
COL8A1	ENSMUSG00000068196	collagen, type VIII, alpha 1	16
PYHIN1	ENSMUSG00000043263	interferon activated gene 209	1
MAP3K5	ENSMUSG00000071369	mitogen-activated protein kinase kinase kinase 5	10
NINJ2	ENSMUSG00000041377	ninjurin 2	6
TMEM165	ENSMUSG00000029234	transmembrane protein 165	5
BBC3	ENSMUSG00000002083	BCL2 binding component 3	7
RPIA	ENSMUSG00000053604	ribose 5-phosphate isomerase A	6
LRRC69	ENSMUSG00000023151	leucine rich repeat containing 69	4
CDKL2	ENSMUSG00000029403	cyclin-dependent kinase-like 2 (CDC2-related kinase)	5
KTI12	ENSMUSG00000073775	KTI12 homolog, chromatin associated	4
PLOD3	ENSMUSG00000004846	procollagen-lysine, 2-oxoglutarate 5-dioxygenase 3	5
XPA	ENSMUSG00000028329	xeroderma pigmentosum, complementation group A	4
IDO2	ENSMUSG00000031549	indoleamine 2,3-dioxygenase 2	8
SIN3A	ENSMUSG00000042557	transcriptional regulator, SIN3A (yeast)	9
TMEM210	ENSMUSG00000026963	transmembrane protein 210	2
AQP1	ENSMUSG00000004655	aquaporin 1	6
NTS	ENSMUSG00000019890	neurotensin	10
PDE12	ENSMUSG00000043702	phosphodiesterase 12	14
SLC16A10	ENSMUSG00000019838	solute carrier family 16 (monocarboxylic acid transporters), member 10	10
FRMPD3	ENSMUSG00000042425	FERM and PDZ domain containing 3	X
POLR2G	ENSMUSG00000071662	polymerase (RNA) II (DNA directed) polypeptide G	19
UNC5A	ENSMUSG00000025876	unc-5 netrin receptor A	13
ACY1	ENSMUSG00000023262	aminoacylase 1	9
UBL4	ENSMUSG00000015290	ubiquitin-like 4A	X
CCDC112	ENSMUSG00000071855	coiled-coil domain containing 112	18
ZYX	ENSMUSG00000029860	zyxin	6
FBXO28	ENSMUSG00000047539	F-box protein 28	1
MTHFD2	ENSMUSG00000005667	methylenetetrahydrofolate dehydrogenase (NAD+ dependent), methenyltetrahydrofolate cyclohydrolase	6
WDR91	ENSMUSG00000058486	WD repeat domain 91	6
BRAT1	ENSMUSG00000000148	BRCA1-associated ATM activator 1	5
IARS	ENSMUSG00000037851	isoleucine-tRNA synthetase	13
FAM169A	ENSMUSG00000041817	family with sequence similarity 169, member A	13
ARID3A	ENSMUSG00000019564	AT rich interactive domain 3A (BRIGHT-like)	10
PRIM2	ENSMUSG00000026134	DNA primase, p58 subunit	1
FAM211A	ENSMUSG00000046417	leucine rich repeat containing 75A	11
NTN3	ENSMUSG00000117406	netrin 3	17
PSMD1	ENSMUSG00000026229	proteasome (prosome, macropain) 26S subunit, non-ATPase, 1	1
FXYD7	ENSMUSG00000036578	FXYD domain-containing ion transport regulator 7	7
UNC119B	ENSMUSG00000046562	unc-119 lipid binding chaperone B	5
SEC24C	ENSMUSG00000039367	Sec24 related gene family, member C (S. cerevisiae)	14
COL17A1	ENSMUSG00000025064	collagen, type XVII, alpha 1	19
DNPEP	ENSMUSG00000026209	aspartyl aminopeptidase	1
LOXL4	ENSMUSG00000025185	lysyl oxidase-like 4	19
SULF2	ENSMUSG00000006800	sulfatase 2	2
MFGE8	ENSMUSG00000030605	milk fat globule EGF and factor V/VIII domain containing	7
CHMP3	ENSMUSG00000053119	charged multivesicular body protein 3	6
SLIRP	ENSMUSG00000021040	SRA stem-loop interacting RNA binding protein	12
CD5	ENSMUSG00000024669	CD5 antigen	19
MEIS2	ENSMUSG00000027210	Meis homeobox 2	2
PGM1	ENSMUSG00000025791	phosphoglucomutase 1	4
PIGQ	ENSMUSG00000025728	phosphatidylinositol glycan anchor biosynthesis, class Q	17
RNF8	ENSMUSG00000090083	ring finger protein 8	17
TECRL	ENSMUSG00000049537	trans-2,3-enoyl-CoA reductase-like	5
ACVR1B	ENSMUSG00000000532	activin A receptor, type 1B	15
CBFB	ENSMUSG00000031885	core binding factor beta	8
RHOV	ENSMUSG00000034226	ras homolog family member V	2
FAM47E	ENSMUSG00000057068	family with sequence similarity 47, member E	5
NRP	ENSMUSG00000079036	alkB homolog 1, histone H2A dioxygenase	18
ANKRD33	ENSMUSG00000047034	ankyrin repeat domain 33	15
ATP8B3	ENSMUSG00000003341	ATPase, class I, type 8B, member 3	10
CCDC144B	ENSMUSG00000047696	coiled-coil domain containing 144B	3
ATP1B4	ENSMUSG00000016327	ATPase, (Na+)/K+ transporting, beta 4 polypeptide	X
CALB1	ENSMUSG00000028222	calbindin 1	4
ACP1	ENSMUSG00000044573	acid phosphatase 1, soluble	12
ANPEP	ENSMUSG00000039062	alanyl (membrane) aminopeptidase	7
RAB35	ENSMUSG00000029518	RAB35, member RAS oncogene family	5
ZBTB8A	ENSMUSG00000028807	zinc finger and BTB domain containing 8a	4
FRMD7	ENSMUSG00000036131	FERM domain containing 7	X
PECR	ENSMUSG00000026189	peroxisomal trans-2-enoyl-CoA reductase	1
TMEM89	ENSMUSG00000025652	transmembrane protein 89	9
RGS12	ENSMUSG00000029101	regulator of G-protein signaling 12	5
STX12	ENSMUSG00000028879	syntaxin 12	4
TRIM31	ENSMUSG00000058063	tripartite motif-containing 31	17
DEFB26	ENSMUSG00000074680	defensin beta 26	2
FOXH1	ENSMUSG00000033837	forkhead box H1	15
RTL1	ENSMUSG00000085925	retrotransposon Gaglike 1	12
YOD1	ENSMUSG00000046404	YOD1 deubiquitinase	1
GLA	ENSMUSG00000031266	galactosidase, alpha	X
NEMF	ENSMUSG00000020982	nuclear export mediator factor	12
PPP6R3	ENSMUSG00000024908	protein phosphatase 6, regulatory subunit 3	19
LAMTOR5	ENSMUSG00000087260	late endosomal/lysosomal adaptor, MAPK and MTOR activator 5	3
DNAH8	ENSMUSG00000033826	dynein, axonemal, heavy chain 8	17
EIF5A2	ENSMUSG00000050192	eukaryotic translation initiation factor 5A2	3
WIPF2	ENSMUSG00000038013	WAS/WASL interacting protein family, member 2	11
LSM4	ENSMUSG00000031848	LSM4 homolog, U6 small nuclear RNA and mRNA degradation associated	8
LSS	ENSMUSG00000033105	lanosterol synthase	10
FNDC9	ENSMUSG00000048721	fibronectin type III domain containing 9	11
LYL1	ENSMUSG00000034041	lymphoblastomic leukemia 1	8
MAP3K8	ENSMUSG00000024235	mitogen-activated protein kinase kinase kinase 8	18

## Sheet: GO analysis
Panther Go-slim
Molecular and Biological Function	GO Terms	Number of genes
Metabolic process	GO:0008152	119
Proteing binding	GO:0005515, GO:0044877, GO:0036094	62
Others (Protein modifiers)	GO:0140096, GO:0016491, GO:0016874, GO:0016853,GO:0009975, GO:0032451, GO:0016829	56
Molecular activities (Adaptor; Regulator, Transducer)	GO:0060090, GO:0098772, GO:0060089	45
Signal transduction	GO:0007165	29
Developmental process	GO:0032502	25
Transporter activity	GO:0005215	17
X Chromosome biology	References included on Sheet III	8
Chromatin binding	GO:0003682	6
Translation regulator activity	GO:0045182	1
Growth	GO:0040007	1
Metabolic process	Protein binding	Others	Molecular Regulator and Transducer	Signal transduction	Developmental Process	Transporter activity	X chromosome biology	Chromatin binding	Translation regulators	Growth
Acvr1b	Acvr1b	ACP1	Spag4	Acvr1b	Acvr1b	Aqp1	Acvr1b	Asxl1	Eif5a2	Cdkl5
Adh4	Ascc2	ACVR1B	Acvr1b	Adcy9	Adam21	Atp1b4	Asxl1	L3mbtl4
Agl	Asxl1	ADAMTS12	Epha4	Amotl2	Amigo2	Atp8b3	Cpsf1	Nfatc2
Anpep	Atox1	ANPEP	Gabrb1	Clec12b	Amotl2	Cacna2d3	Hnrnph3	Nrp
Aoc3	Bicd1	CDK10	Htr1f	Csnk1g3	Asxl1	FXYD7	Msh6	Sbno2
Arg2	Bicd1	CDK14	Il5ra	Dvl2	Atrn	Gabrb1	Sec24c	TSPY26P
Arid3a	Bop1	CDKL2	Npffr1	Epha4	Bhlhe22	Kcng3	Sgk2
Arid4a	Cdc37	CDKL5	P2ry14	Fstl3	Cdkl5	Kcng3	Zscan4b
Asb11	Cdk10	CSNK1G3	PECAM1	Gabrb1	Epha4	Kcnk9
Aspg	Cdk14	CSNK2B	Pla2r1	Gdf11	Foxi2	Slc25a18
Asxl1	Cdkl2	CSTB	Tnfrsf9	Htr1f	Fstl3	Slc36a4
Atp1b4	Cdkl5	CTRC	Tshr	Ifi27	KIF5A	Slc47a2
Atp5h	Clec12b	CTSF	Atp1b4	Il5ra	Meis2	Slc4a3
Bcat1	Cltc	DYRK3	Bhlhe22	LAMTOR5	Mmp16	Slc50a1
Bhlhe22	Csnk2b	EIF2AK2	Cbfb	Lrrc69	Nrp	Slc5a6
Bop1	Cstb	EPHA4	Csnk2b	Map3k5	Ntn3	Tmem165
Brat1	Defb3	HGF	Cstb	Nfatc2	Ntn5	Tomm40l
Cbfb	DLD	HLCS	Defb3	Npffr1	Ppp1r9a
Ccdc85b	Dld	KDM5D	Foxi2	P2ry14	Rb1
Cdk10	Dnah8	LOXL4	Frmd7	Pak4	Rhov
Cdk14	Dvl2	MAP3K5	Fxyd7	Pecam1	Slitrk1
Cdkl2	Epn2	MMP16	Gdf11	Ppp1r9a	Sulf2
Cdkl5	Frmd7	PAK4	Hoxb1	Sgk2	Unc119b
Cetn2	FSTL3	PAPLN	LAMTOR5	Styxl1	Unc5a
Coq10a	Gdf11	PIP	Lyl1	Sulf2	Zic1
CPSF1	Heatr3	PLOD3	Mamstr	Tshr
Csnk1g3	Il5ra	PPP6R3	Meis2	Xiap
Ctrc	Kif22	RHBDL2	Mum1	Yod1
Ctsf	Kif5a	RNF183	Mxi1	Zyx
Cwf19l2	Kif7	RNF8	Nfatc2
Dimt1	L3mbtl4	SERPINF1	Nfic
Dld	LAMTOR5	SGK2	Peg3
Dld	Mamstr	SMYD1	Plagl2
Dram2	Mllt4	STYXL1	Ppp6r3
Dyrk3	Msr1	XIAP	Rab3gap1
Ebp	Ndfip2	YOD1	Serpinf1
Eif5a2	Nemf	ADH4	Sin3a
Epha4	Nfatc2	AOC3	Styxl1
Ercc1	Nrp	DLD	Wdr91
Fbxo28	P2ry14	IDO2	Xiap
Foxi2	Pmch	LOXL4	Zbtb21
G6pc	Ppp1r9a	MTHFD2	Zic1
Gdf11	Ppp1r9a	PLOD3	Zkscan17
Gdpd3	Ppp6r3	PRDX3	Stx12
Gfpt1	Rab11fip4	TECRL	Bicd1
Gk5	Rb1	HLCS
Gla	Rhov	RTCB
Hlcs	Rhov	YARS
Hnrnph3	Rtel1	IARS
Hoxb1	Rtel1	PGM1
Iars	Sbno2	RPIA
Ido2	Sec24c	EBP
L3mbtl4	Serpinf1	ADCY9
Loxl4	Spag4	KDM5D
Lsm4	Stx12	ADCY9
Lsm5	Styxl1	DLD
Lyl1	Tnfrsf9
Mak16	Tspyl3
Mamstr	Unc45a
Map3k5	Wdr91
Meis2	Wdr92
Mmp16	Xiap
Mogat2
Mrpl2
Mrps18c
Msh6
Msl3
Mthfd2
Mum1
Mxi1
Naa30
Ncbp1
Ndfip2
Neil2
Nemf
Nfatc2
Nfic
Orc6
Pak4
Pde12
Peg3
Pgm1
Pigb
Pip
Plagl2
Plod3
Ppp6r3
Prph
Psmb9
Psmd1
Ptprt
Pyhin1
Rnf8
Rpia
Rpl13a
Rpusd1
Rtcb
Rtel1
Samd8
Sbno2
Serpinf1
Sgk2
Sin3a
Slc25a18
Smyd1
Srsf1
St8sia4
Sulf2
Tecrl
Trim31
Vps37b
Wdr91
Xiap
Xpa
Yod1
Zbtb21
Zic1
Zkscan17
Zranb3

## Sheet: References for X  biology
References for X chromosome biology
1	Bhatnagar, S.; Zhu, X. C.; Ou, J. H.; Lin, L.; Chamberlain, L.; Zhu, L. H. J.; Wajapeyee, N.; Green, M. R., Genetic and pharmacological reactivation of the mammalian inactive X chromosome. P Natl Acad Sci USA 2014, 111 (35), 12591-12598.
2	Chen, C. K.; Blanco, M.; Jackson, C.; Aznauryan, E.; Ollikainen, N.; Surka, C.; Chow, A.; Cerase, A.; McDonel, P.; Guttman, M., Xist recruits the X chromosome to the nuclear lamina to enable chromosome-wide silencing. Science 2016, 354 (6311), 468
3	Chu, C.; Zhang, Q. F. C.; da Rocha, S. T.; Flynn, R. A.; Bharadwaj, M.; Calabrese, J. M.; Magnuson, T.; Heard, E.; Chang, H. Y., Systematic Discovery of Xist RNA Binding Proteins. Cell 2015, 161 (2), 404-416.
4	Keniry, A.; Jansz, N.; Gearing, L. J.; Wanigasuriya, I.; Chen, J.; Nefzger, C. M.; Hickey, P. F.; Gouil, Q.; Liu, J.; Breslin, K. A.; Iminitoff, M.; Beck, T.; del Fierro, A. T.; Whitehead, L.; Jarratt, A.; Kinkel, S. A.; Taberlay, P. C.;
5	Li, W.; Hong, R.; Lai, L. T.; Dong, Q. M.; Ni, P. L.; Chelliah, R.; Huq, M.; Ismail, S. N. B.; Chandola, U.; Ang, Z. W.; Lin, B. Q.; Chen, X.; Chen, L. Y.; Zhang, L. F., Genome-Wide RNAi Screen Identify Melanoma-Associated Antigen Mageb3 Invol
6	McHugh, C. A.; Chen, C. K.; Chow, A.; Surka, C. F.; Tran, C.; McDonel, P.; Pandya-Jones, A.; Blanco, M.; Burghard, C.; Moradian, A.; Sweredoski, M. J.; Shishkin, A. A.; Su, J.; Lander, E. S.; Hess, S.; Plath, K.; Guttman, M., The Xist lncRN
7	Minajigi, A.; Froberg, J.; Wei, C.; Sunwoo, H.; Kesner, B.; Colognori, D.; Lessing, D.; Payer, B.; Boukhali, M.; Haas, W.; Lee, J. T., Chromosomes. A comprehensive Xist interactome reveals cohesin repulsion and an RNA-directed chromosome conforma
8	Minkovsky, A.; Sahakyan, A.; Bonora, G.; Damoiseaux, R.; Dimitrova, E.; Rubbi, L.; Pellegrini, M.; Radu, C. G.; Plath, K., A high-throughput screen of inactive X chromosome reactivation identifies the enhancement of DNA demethylation by 5-aza-2 '-d
9	Mira-Bontenbal, H.; Gribnau, J., New Xist-Interacting Proteins in X-Chromosome Inactivation. Curr Biol 2016, 26 (10), 1383.
10	Moindrot, B.; Brockdorff, N., Unbiased Genetic Screen to Identify Factors Involved in X-Chromosome Inactivation Using a Pooled Bar-Coded shRNA Library. X-Chromosome Inactivation: Methods and Protocols 2018, 1861, 19-36.
11	Moindrot, B.; Cerase, A.; Coker, H.; Masui, O.; Grijzenhout, A.; Pintacuda, G.; Schermelleh, L.; Nesterova, T. B.; Brockdorff, N., A Pooled shRNA Screen Identifies Rbm15, Spen, and Wtap as Factors Required for Xist RNA-Mediated Silencing. Cell Rep
12	Monfort, A.; Di Minin, G.; Postlmayr, A.; Freimann, R.; Arieti, F.; Thore, S.; Wutz, A., Identification of Spen as a Crucial Factor for Xist Function through Forward Genetic Screening in Haploid Embryonic Stem Cells. Cell Rep 2015, 12 (4), 554-561.
13	Sripathy, S.; Leko, V.; Adrianse, R. L.; Loe, T.; Foss, E. J.; Dalrymple, E.; Lao, U.; Gatbonton-Schwager, T.; Carter, K. T.; Payer, B.; Paddison, P. J.; Grady, W. M.; Lee, J. T.; Bartolomei, M. S.; Bedalov, A., Screen for reactivation of MeC
