# Supplementary material for: Targeting microRNA-dependent control of X chromosome inactivation improves the Rett Syndrome phenotype
Source: Nat Commun. 2025 Jul 4;16:6169. doi: 10.1038/s41467-025-61092-7 (PMC12227778; doi:10.1038/s41467-025-61092-7)
Supplement: Supplementary file 4 — Supplementary Data 2 [file 41467_2025_61092_MOESM4_ESM.xlsx]

## Sheet: Sheet1
GENE	Significance	log2(foldchange)
HNRPK	57	-1.19535
HNRPM	48.69	-0.757023
CELF1	32.97	-0.925999
RING2	31.77	0.862496
D3Z3N4	31.16	0.810966
NONO	29.72	0.643856
ILF2	25.19	1.64386
SFPQ	24.71	-0.400538
SAP18	22.3	1.47393
DX39A	20.77	0.666576
MATR3	19.92	-0.879706
SRSF7	19.07	0.643856
KHDR1	19.04	-0.464668
POLDIP3	17.74	-1.1177
FUBP3	17.47	-1.02857
FUS	17.19	0.514573
DDX17	17	-0.485427
WTAP	16.13	-1.1375
SRSF2	16.03	0.454032
DHX9	14.07	-0.695994
HNRPU	13.8	0.304006
SAFB2	11.94	0.340075
ROA2	10.72	0.268817
ROAA	10.69	1.08927
DDX5	10.35	1.12029
XRN2	10.22	1.12029
SARNP	9.07	0.120294
RFOX2	8.25	0.251539
BRE1A	8.14	-2.65992
SRRT	7.52	0.251539
HNRLL	7.47	0.577767
RMXL1	7.39	-0.250962
HNRPQ	7.31	0.136062
RBM14	6.85	0.37707
ROA0	6.37	-0.286881
THOC4	6.16	-0.464668
MBB1A	5.71	1.8365
SRSF9	4.63	0.304006
MCES	3.8	-0.378512
TADBP	3.68	0.200913
RALY	3.56	0.234465
FUBP2	3.44	-0.333424
HNRPC	3.43	0.120294
IF4A3	2.96	0.120294
ILF3	2.9	0.286304
PTBP2	2.58	-0.124328
LA	2.44	0.0740006
HNRPL	2.43	0.0439433
SRSF3	2.34	0.120294
HNRPD	2.06	0.0588937
DX39B	1.82	-1.02857
IF2B1	1.74	-0.0285692
RBM3	1.71	0.120294
HNRL2	1.46	-0.0565835
HNRDL	1.42	0.104697
ROA3	1.05	-0.0285692
Q8VHM5	1.03	0.217591
ELAV1	0.28	-0.0285692
ROA1	0.28	0.0740006
PTBP1	0.22	0.0588937
SAFB1	0.09	-1.3505
RBM15	0.03	0.0144996
