# Supplementary material for: Targeting microRNA-dependent control of X chromosome inactivation improves the Rett Syndrome phenotype
Source: Nat Commun. 2025 Jul 4;16:6169. doi: 10.1038/s41467-025-61092-7 (PMC12227778; doi:10.1038/s41467-025-61092-7)
Supplement: Supplementary file 5 — Supplementary Data 3 [file 41467_2025_61092_MOESM5_ESM.xlsx]

## Sheet: TABLE II
sgRNA
miR-181a_sgRNA_F	CACCGCAGTGAACATTCAACGCTGT
miR-181a_sgRNA_R	AAACACAGCGTTGAATGTTCACTGC
miR-30e_sgRNA_F	CACCGTGTTGAGAGGAGCTTTCAGT
miR-30e_sgRNA_R	AAACACTGAAAGCTCCTCTCAACAC
miR-340_sgRNA_F	CACCGTTTCTAAAACCAATTGTACT
miR-340_sgRNA_R	AAACAGTACAATTGGTTTTAGAAAC
miR-34b_sgRNA_F	CACCGGATGCTGTGCCTTGTTTTGA
miR-34b_sgRNA_R	AAACTCAAAACAAGGCACAGCATCC
miR-541_sgRNA_F	CACCGCTTAGGCCATAAGCAGAGTA
miR-541_sgRNA_R	AAACTACTCTGCTTATGGCCTAAGC
miR-363_sgRNA_F	CACCGTAGGTCCTGCGGTTTACAGA
miR-363_sgRNA_R	AAACTCTGTAAACCGCAGGACCTAC
miR-106a_sgRNA_F	CACCGTTAGCACTTTGACATGGCCA
miR-106a_sgRNA_R	AAACTGGCCATGTCAAAGTGCTAAC
miRNA probe
mus-miR106a-5p	CAAAGTGCTAACAGTGCAGGTAGTTTTCCTGTC
mus-miR340-5p	TTATAAAGCAATGAGACTGATTTTTTCCTGTCTC
mus-miR34b-5p	AGGCAGTGTAATTAGCTGATTGTTTTTCCTGTC
mus-mir181a-5p	AACATTCAACGCTGTCGGTGAGTTTTTCCTGTCTC
mus-mir363-3P	AATTGCACGGTATCCATCTGTATTTTCCTGTCC
mus-miR30e-5p	TGTAAACATCCTTGACTGGAAGTTTTCCTGTCTC
shRNA
RBM15b	TATAACTATCACCATGTGTTC
METTL3	ATCACAACAGATCCACTGAGG
METTL14	ATTGGATCGGTTTCTTTCCCG
WTAP	TATCAGGCGTAAACTTCCAGG
Dicer	AAACCAGACTTCTTCAGCTCG
Ago1	AATCCGCTCATTCTTGTCAGC
Ago2	TTTGGTAAACTTTACCCTTTG
Ago3	AACAATGTAGGTTATTCCAGG
Ago4	TTTCAGATGTTTAAACATGGG
QPCR
	Forward primer (5’ -> 3’)	Reverse primer (5’ -> 3’)
Ankard52	CGCAAGTGGACACCCTTACA	AGCATCAGTGGGGTTTGTCC
Atg5	TGCTTTTGCCAAGAGTCAGC	AACTCATTTCAGGGGTGTGC
Bcl2	GCAGCGGAGGAGGAGAAAG	AAGGATGACTGCTACGAAGTCC
Bcl-w	TTCTGGGTGGTGGGTTTTTG	AAAACGCGTTAGGTCATGGC
BRMS1L	ACAGTCCAGAGTGAGCTTGAG	TCTTCTTGTCGGGGCTGAAC
Cdm1	GGATGCAACGCTGGAAACGTGC	TCCTCATCTGCTTCCTCGAGCA
CLOCK	ACAAGGCATGTCCCAGTTTC	ACAGCATTTGCCAGCTCATG
ENPP5	ACCTGTAGCTGCCATCCTGCCA	CCGTTACGGCACAGGCAAGTGT
EZH1	AAGAAAACGGAAGCGCCATG	AGGAAACATGGACGCAATGG
EEF1A1	CAGGCGTTTGCTGCAAAGCCTG	ATGCGTGTGCCACATCACCCTG
G6PDX	CGGAAACTGGCTGTGCGCTACA	TGTCCCTCCACCGACATGCCAT
GAPDH	TGCACCACCAACTGCTTAGC	GGCATGGACTGTGGTCATGAG
GFP	GCACAATAACCAGCACGTTG	GCCTCTGCTAACCATGTTCATG
Hprt	GCGGCCAGGGAACACCTCTAGA	GGGGCAAAGTCCAGGCCTGAAC
IRS	ACGAACACTTTGCCATTGCC	TTTGCCCGATTATGCAGCTG
LAMP2	CGAAAGAGCCCTCCCAGGTGGA	TGCTCAGGTCAGCTCGCAGACT
Last2	TTCAGGAGTTGGTGAATGCG	TGATGACTCGCACAATCTGC
Malat1	GCTGGTAACCGCTGCTATAA	CAGAGAATCCAGACCCAGTAAG
METTL14	AGGGAGATTGCTGAAACCAGAG	TCCTGCTGCATTTCCAGTTC
METTL3	TTGGACGACCACACAATGTG	TGCTTAAACCTGGCAACCAC
MECP2	CATGGTAGCTGGGATGTTAGG	GCAATCAATTCTACTTTAGAGCG
MINK	TGGGAACGATGACCAGCTCT	GGGCAAGACCCCTGAGAATC
miR106sp	CCGGCTACCTGCACTGTTAGCA	CTCAAAGTGCGGGAGTGCAGGT
Mycn	AGTCTGCGGGAGAGTTGGAG	AATATGGGGGAGTGCTTCCTTC
MYOL1B	TGGCAGCCGTTTTGAAACTG	AAACCACCTGATCGATGCTG
Neat1	GGTGGCGGTTGGAGTCTTGCTC	GCCTCCTCAAACACGCTTCGCT
NFAT	TACTGGACCCATGGCGAGCACA	ACCGCAGAGTGACATCAGGCCT
PGK1	AGGCTGTGGGTCGAGCTAAGCA	GTTCCCCTGGCAAAGGCTTCCC
RBM15B	TACCTTGGGAGGACTGCGTGCT	TGATGGCTGCTCCTGGATGC
Smard7	ATGGCGTGTGGGTTTACAAC	ACACTTTGTGCACCAACAGC
SOS1	ACTGGCATTTGACCCGTATG	AGCTTCTTTGAAGCCTTCGC
Sox2	AAAATCTCCGCAGCGAAACG	AGTCGGCATCACGGTTTTTG
Tsix	CAATCTCGCAAGATCCGGTGA	TCAAGATGCGTGGATATCTCGG
Tsix-cDNA	GATGCCAACGACACGTCTGA
tRNA-Lys-TTT	GCCCGGATAGCTCAGTCG	CGCCCGAACAGGGACTTG
tRNA-Met-CAT	GCCTCGTTAGCGCAGTAG	TGCCCCGTGTGAGGATCG
u6	GCTTCGGCAGCACATATACTAAAAT	CGCTTCACGAATTTGCGTGTCAT
WTAP	TAAAGCAGCAACAGCAGGAG	ACTGGATTTGAGTGGTGCAC
XIST	CCCTGCTAGTTTCCCAATGA	GGAATTGAGAAAGGGCACAA
XIST-NBS	TCACTGTGGTCACCCCCAGGT	GCCTATAGCACACAGAGGCGT
XIST-repA	CCGCCATTCCATGCCCAACG	ACAGCCCAGATGGGCAAGTTTAG
XIST-repA-m6A	TTGCTGCTGATCGTTTGGTG	TCACGCAGAAGCCATAATGG
XIST-repA-m6A NBS	GCTTGGTACTTCACGTGTGTC	CAGCCTCGGTCTCTCGAATC
XIST-MRE1-PARIS2	CACGGATACCTGTGTGTC	CTACCTGCACTGTTAGCA
XIST-MRE2-PARIS2	TTTTGTAAAAAAAAAAAA	CTACCTGCACTGTTAGCA
XIST-MRE3-PARIS2	CGGGACCTCGGATACCTG	CTACCTGCACTGTTAGCA
XIST-MRE4-PARIS2	CGGCCCAACGGGGCGCTT	CTACCTGCACTGTTAGCA
XIST-MRE5-PARIS2	GCAAGGCTAAGTGGAAGT	GTTTCACGATTGTCACGT
CHIP	Forward primer (5’ -> 3’)	Reverse primer (5’ -> 3’)
XIST	TAAAGGTCCAATAAGATGTCAGAA	GGAGAGAAACCACGGAAGAA
GFP	TGCCCAGTACATGACCTTATGG	ATGGGGAGAGTGAAGCAGAAC
ACTIN	AGGGACTCTAGTGCCCGACAC	CCCACCTCCACCCTACCTGC
JUBN	CAGTCCCGCATCCTTCTGAG	CGCCTTTATACCGCGCTAGT
EMSA primer	wt	mutant
MRE	TAATACGACTCACTATAGGGGGGCCTCGGATACCTGCTGTTATTATTTTTTTTTCTTTTT	TAATACGACTCACTATAGGGGGGCCTCGGACGAACAACAGTGGCGCGCGGGTTTTTCTTTTT
RRACH	TAATACGACTCACTATAGGGACACCGAGGAGCACAGCGGACTGGATAAAAGCAACCAATT	TAATACGACTCACTATAGGGACACCGAGGAGCACAGCTTAAGGGATAAAAGCAACCAATT
Genotyping primer
dCpG2 WT Reverse	GGAGAAGCCATTTTCCATCA
dCpG3 WT Forward	CAAAAATCCCCAAGAATGTGA
Neo 2D9 F Forward	CGTTGGCTACCCGTGATATT
B6.129P2(C)-Mecp2tm1.1Bird/J-Forward	AAATTGGGTTACACCGCTGA
B6.129P2(C)-Mecp2tm1.1Bird/J-Mutant Reverse	CCACCTAGCCTGCCTGTACT
B6.129P2(C)-Mecp2tm1.1Bird/J-WT Reverse	CTGTATCCTTGGGTCAAGCTG
Xist WT Forward	CGGGGCTTGGTGGATGGAAAT
Xist Mutant Forward	GGTCCCTCGAAGAGGTTCACTAG
Xist Reverse	GCACAACCCCGCAAATGCTA
Mecp2 Forward	AACAGAGAGGAGCCTGTGGA
Mecp2 WT Reverse	AATTGCCCTAACGAGCACAC
Mecp2-GFP Reverse	GAACTTCAGGGTCAGCTTGC
SRY Forward	TTGTCTAGAGAGCATGGAGGGCCATGT
SRY Reverse	CTCCTCTGTGACACTTTAGCCCTCCGA
RNA sensor assay	Forward	Reverse	template
bantam-3p	GTATAATACGACTCACTATAGGGACACCTGAGTGTCCCAATCAGCTTTCTTGTTGAGTAGAGTGTGAGCTC	AATCAGCTTTCAAAATGATCTCATGCCGAAGCATGAGATCATTTGGACCCGTCCTTCACCATTTCATTCAGT	GTTGAGTAGAGTGTGAGCTCCGTAACTAGTTACATCACGGGAGATGTAACTGAATGAAATGGTGAA
Hsa-miR106a-5p	GTATAATACGACTCACTATAGGGACACCTGAGTGTCCCCTACCTGCACTGTTTGTTGAGTAGAGTGTGAGCTC	CTACCTGCACTGTAAGCACTTTTTGCCGAAGCAAAAAGTGCTGGACCCGTCCTTCACCATTTCATTCAGT	GTTGAGTAGAGTGTGAGCTCCGTAACTAGTTACATCACGGGAGATGTAACTGAATGAAATGGTGAA
Mutant has-miR06a-5p	GTATAATACGACTCACTATAGGGACACCTGAGTGTCCCAGTGACTTGACTCTTGTTGAGTAGAGTGTGAGCTC	CTACCTGCACTGTAAGCACTTTTTGCCGAAGCACGCCACTATGGACCCGTCCTTCACCATTTCATTCAGT	GTTGAGTAGAGTGTGAGCTCCGTAACTAGTTACATCACGGGAGATGTAACTGAATGAAATGGTGAA
miRCURY LNAmiRNA inhibitor
Negative control	TAACACGTCTATACGCCA
MIR106A_1	AAAGAATGAAAAGGCAGGTAAG
MIR106A_2	AAAGACTAAACGCAGGTATC
MIR106A_3	AAAAAATAATAACAGCAGGTATCCG
MIR106A_4	AAGAGGCATAGATATTCCAGGTAGT
MIR106A_5	GTCAAGCAAACACCAACACTT

## Sheet: Antibody Source
Antibody	Host	Company, Catalog Number	Dilution	Lot number	Antibody validation
YTHDC1	rabbit	Cell signaling, 81504S	dilute: 1:1000	1, PACK 12/2019	https://www.cellsignal.com/products/primary-antibodies/ythdc1-e2p2i-rabbit-mab/81504?srsltid=AfmBOop7ld0LKZLS2egMxNeboaUew6sk03wiOu2vwc9RSfNGQ41Rl5sf
RBM15b	rabbit	Cell signaling, 25261S	dilute: 1:1000	1, PACK 03/2020	https://www.cellsignal.com/products/primary-antibodies/rbm15-antibody/25261?srsltid=AfmBOopMkzgL2_5gB2a8LObTKMY8W0zCqYRpdEc6BDIh6-UTEqL6tVbD
Ago2	mouse	Millipore, 04-642	dilute: 1:1000	3194625	https://www.sigmaaldrich.com/US/en/substance/antiago2antibodyclone9e821234598765
Dicer1	mouse	Millipore, 04-721	dilute: 1:1000	3314345	https://www.sigmaaldrich.com/US/en/product/mm/04721
WTAP	rabbit	abcam, ab195380	dilute: 1:1000	GR3209214-10	https://www.abcam.com/en-us/products/primary-antibodies/wtap-antibody-epr18744-ab195380?srsltid=AfmBOoq5KQINaT2Hnb6V7vwYH4jpcqW-qNfyqOGQEImZrOuZqM2qE2Xl
Histone H3	mouse	abcam, ab6002	dilute: 1:1000	887179	https://www.abcam.com/en-us/products/primary-antibodies/histone-h3-tri-methyl-k27-antibody-mabcam-6002-chip-grade-ab6002?srsltid=AfmBOoq7YErKrshoWtpi0aeJLKwMtc8T_YGluFXTTwolgD4MNUbBcdRc
METTL3	rabbit	abcam, ab195352	dilute: 1:1000	GR3268722-2	https://www.abcam.com/en-us/products/primary-antibodies/mettl3-antibody-epr18810-ab195352?srsltid=AfmBOopGwbn_xucPvDXt9IxgdyV1HwZn3TcLsVWDZOOuxy2UaZtR0rsZ
pan-AGO	mouse	Millipore, MABE56	dilute: 1:1000	3429623	https://www.sigmaaldrich.com/US/en/product/mm/mabe56?srsltid=AfmBOoqMB9tK1wqGUooznf4QYehLYgwQJePMxlp58iWjDCnIlddaJSw_
METTL14	mouse	abcam, ab220030	dilute: 1:1000	GR3276705-2	https://www.abcam.com/en-us/products/primary-antibodies/mettl14-antibody-cl4252-ab220030?srsltid=AfmBOor9qU_UpYW877h3LD5cCu7dJ0-pTBz8dxTzaHtwAavW12-6vo4d
N6-methyladenosine (m6A)	mouse	abcam, ab208577	dilute: 1:1000	GR260996-35	https://www.abcam.com/en-us/products/primary-antibodies/n6-methyladenosine-m6a-antibody-17-3-4-1-ab208577?srsltid=AfmBOoq8Ci-GrBcUsjBb8wz8EtowvWQX5eWIZ3i8TB5ESfTbCkmAQtuG
IgG	rabbit	Millipore, CS200581	dilute: 1:1000	2034149	https://www.sigmaaldrich.com/US/en/product/mm/12370?srsltid=AfmBOoqlFxMlt2gQUvH0s6GeHPaUVrg3o5LtEGI6SkbKpjTx2fgHHOU2
ChiRP Mouse XIST lncRNA Probe	mouse	Millipore, CR209925, CR209924	200 pmol	VP1902152	https://www.sigmaaldrich.com/US/en/product/mm/03311m
Pseudouridine	mouse	Diageode, C15200247	dilute: 1:1000	001	https://www.diagenode.com/en/p/pseudouridine-monoclonal-antibody-50-ug
5-Methylcytosine	rabbit	Cell signaling, 28692S	dilute: 1:1000	2, BEST 08/2027	https://www.cellsignal.com/products/primary-antibodies/5-methylcytosine-5-mc-d3s2z-rabbit-mab/28692?srsltid=AfmBOor3jZ9CeTMGSZFk-HfaRRRGNhUGPn4uCuM2Cg3xXjHRId-WrgJU
MECP2	rabbit	Cell signaling, 3456T	dilute: 1:1000	2, BEST 06/2028	https://www.cellsignal.com/products/primary-antibodies/mecp2-d4f3-xp-rabbit-mab/3456?srsltid=AfmBOopzqQe7L2co3T79FavmWEI3LDSrJRNXbu8-8FtNICrfqQQQg3Nt
