# Supplementary material for: Targeting microRNA-dependent control of X chromosome inactivation improves the Rett Syndrome phenotype
Source: Nat Commun. 2025 Jul 4;16:6169. doi: 10.1038/s41467-025-61092-7 (PMC12227778; doi:10.1038/s41467-025-61092-7)
Supplement: Supplementary file 16 — Source data [file 41467_2025_61092_MOESM16_ESM.xlsx]

## Sheet: Figure 1
Figure 1c
		Fold change1	Fold change2	Fold change3
	NS	1	1	1
	miR106a	10.05	8.26667	12.5
	miR363	6	7.1	10
	miR340	7.1	6.86667	10.5
	miR34B	9.5	9.66667	9.5
	miR30e	9.15	8.8	6
	miR181	7.5	7.6	6.5
Figure 1e
	Mecp2	2 signals			1 signal
	NS	11	15	21	89	85	79
	miR106a	68	70	58	32	30	42
	miR363	61	55	50	39	45	50
	miR340	52	65	60	48	35	40
	miR34b	48	42	56	52	58	44
	miR30e	42	40	38	58	60	62
	miR181a	50	41	37	50	59	63
	G6pdx	2 signals			1 signal
	NS	5	10	7	95	90	93
	miR106a	75	80	72	25	20	28
	miR363	42	38	52	58	62	48
	miR340	45	66	39	55	34	61
	miR34b	50	59	48	50	41	52
	miR30e	60	59	67	40	41	33
	miR181a	35	51	32	65	49	68
Figure 1e
	Lamp2	2 signals			1 signal
	NS	10	19	5	90	81	95
	miR106a	90	75	85	10	25	15
	miR363	85	74	71	15	26	29
	miR340	65	60	68	35	40	32
	miR34b	52	57	48	48	43	52
	miR30e	65	61	72	35	39	28
	miR181a	65	59	53	35	41	47
	Pgk1	2 signals			1 signal
	NS	4	3	6	96	97	94
	miR106a	85	70	65	15	30	35
	miR363	54	62	75	46	38	25
	miR340	40	38	40	60	62	60
	miR34b	86	65	74	14	35	26
	miR30e	39	30	28	61	70	72
	miR181a	45	31	30	55	69	70
Figure 1H
		2 signals			1 signal			>2 signals
	NS	78	79	81	5	10	7	17	11	12
	miR106a	72	80	90	10	2.2	5	18	17.8	5
	miR363	70	80	70	15	10	14	15	15	16
	miR340	76	76	85	11	5	2.5	13	19	12.5
	miR34b	65	71	81	15	10	4	20	19	15
	miR30e	75	73	77	4	12	6	21	15	17
	miR181a	77	78	82	10	12	7	12	10	11
Figure 1I
		Cell	Cytoplasm	Nucleus
	106	1	0.634	0.377
		1	0.591	0.432
		1	0.537	0.441
	363	1	0.69	0.346256
		1	0.517	0.346
		1	0.639	0.2585
	340	1	0.681	0.336
		1	0.583	0.356
		1	0.617	0.4135
	34b	1	0.598	0.459
		1	0.447	0.4685
		1	0.535	0.4055
	30e	1	0.63	0.358
		1	0.549	0.4195
		1	0.633	0.355
	181	1	0.521	0.418
		1	0.599	0.3835
		1	0.453	0.5645

## Sheet: Figure 1s
Figure s1B
		HPRT
	NS	1	1	1
	miR106a	71.1427	54.6141	63.7351
	miR363	3.75335	3.8106	4.2986
	miR340	5.3178	10.8603	8.7318
	miR34b	49.6591	45.3724	59.2628
	miR30e	2.78645	2.08096	2.63967
	miR181a	2.93255	2.02102	2.07982
Figure s1C
		GFP
	NS	1	1	1
	miR106a	18.9451	13.3086	16.5007
	miR363	12.1767	11.9812	15.1977
	miR340	10.2423	10.3973	8.32111
	miR34b	19.5934	17.0245	15.3782
	miR30e	10.5647	11.5959	11.5432
	miR181a	15.5936	17.8927	17.6791
Figure s1D	anti-GAPDH
	anti-GFP
Figure s1E
		miR17a KD
	NS	1	1	1
	Hprt	1.18402	1.66981	0.831959
	Mecp2	1.12697	1.00556	1.62497
	miR106a	0.978825	0.749353	0.681782
	miR17a	0.203602	0.348726	0.236822
Figure s1F
			NS			miR106a			miR363			miR340			miR34b			miR30e			miR181a
			1	1	1	0.618	0.427	0.511	0.618	0.427	0.511	0.128	0.394	0.428	0.265	0.57	0.337	0.631	0.517	0.586	0.174	0.3	0.439
Figuere s1G
	miR106a	Ankard52			Mink
	ns	1	1	1	1	1	1
	sgRNA	2.54865	4.43424	4.2244	1.86487	3.50317	2.45926
	miR363	Myol1B			Last2
	ns	1	1	1	1	1	1
	sgRNA	2.10908	3.41039	2.54236	7.82815	10.4113	8.6398
	miR340	Sox7			Bcl-w
	ns	1	1	1	1	1	1
	sgRNA	3.49685	2.70709	4.45209	24.0666	13.2649	14.4643
	miR34b	Mycn			Bcl2
	ns	1	1	1	1	1	1
	sgRNA	2.36295	2.35935	4.3374	10.1942	8.18604	11.3004
	miR30e	Atg5			Irs1
	ns	1	1	1	1	1	1
	sgRNA	2.04075	2.36037	1.8596	3.80871	4.04545	3.608
	miR181	Smad7			Cdm1
	ns	1	1	1	1	1	1
	sgRNA	3.76735	2.46061	3.33103	3.80871	3.67363	8.60208
Figure s1H
		NS			miR106a			miR363			miR340			miR34b			miR30e			miR181a
		1	1	1	0.5253	0.36295	0.43435	0.1408	0.4334	0.4708	0.27825	0.5985	0.35385	0.39221	0.54285	0.51568	0.14268	0.246	0.37754	0.24045	0.51765	0.55335
Figure s1I
	miR106a	Gfp			Hprt			Mink
	Control	1	1	1	1	1	1	1	1	1
	Inhibitor	1.56477	1.60648	2.07297	3.21833	2.77058	3.88718	4.46684	5.95005	3.38041
	miR363	Gfp			Hprt			Myol1B
	Control	1	1	1	1	1	1	1	1	1
	Inhibitor	3.87628	3.93934	5.6469	4.35481	6.883	7.59867	4.83778	5.04968	3.10395
	miR340	Gfp			Hprt			Bcl-w
	Control	1	1	1	1	1	1	1	1	1
	Inhibitor	13.2854	12.7952	15.5208	13.2896	12.7993	6.883	3.20153	2.4317	2.44328
	miR34b	Gfp			Hprt			Mycn
	Control	1	1	1	1	1	1	1	1	1
	Inhibitor	4.03697	4.77216	6.65362	3.10749	4.28015	3.24858	15.1707	15.9625	14.3951
	miR30e	Gfp			Hprt			Atg5
	Control	1	1	1	1	1	1	1	1	1
	Inhibitor	4.31558	3.35495	5.22809	7.93515	4.12799	8.06814	4.40221	3.84835	6.16983
	miR181	Gfp			Hprt			Smad7
	Control	1	1	1	1	1	1	1	1	1
	Inhibitor	2.22749	3.4748	3.19271	3.58267	4.30106	2.88391	3.27997	3.66315	5.37991
Figure s1N
Figure s1O
			Cytosolic			Nuclear
		Neat1	1	1	1	25.3398	27.1873	19.5011
		Malat1	1	1	1	37.4823	41.0879	42.9773
Figure s1P
		Cytoplasm			Nuclear
	tRNA-Lys-TTT	4.79939	3.88603	7.37746	1	1	1
	tRNA-Met-CAT	7.11612	7.97817	9.07178	1	1	1

## Sheet: Figure 2
Figure 2a
	Transcript A	Control			miR106a mimics
	Oligo 2	0.04608	0.098544	0.084268	0.166606	0.248467	0.187165
	Oligo 3	0.050615	0.076712	0.033863	0.349783	0.398389	0.178317
	Perfect match	0.000936	0.34612	0.368249	0.180269	0.7564	0.754251
	Mismatch	0	0.127344	0.079558	0.07484	0.138442	0.174205
	RNase	0.0075619	0.007658	0.00064
	Transcript B	Control			miR106a mimics
	Oligo 4	0.012871	0.124735	0.020924	0.395594	0.181498	0.190638
	Oligo 5	0.001754	0.191257	0.016704	0.446221	0.169223	0.157667
	Perfect match	0.003539	0.080759	0.054692	0.411176	0.159717	0.392175
	Mismatch	0.129366	0.035274	0.051461	0.030276	0.132985	0.009998
	RNase	0.001845	0.000199	0.000175
	Transcript C	Control			miR106a mimics
	Oligo 1	0.030944	0.197784	0.050704	0.538576	0.420741	0.532523
	Oligo 6	0.026572	0.034621	0.12653	0.579698	0.115562	0.569253
	Perfect match	0.026593	0.000612	0.128694	0.545897	0.04915	0.533344
	Mismatch	0.025808	0.092083	0.102104	0.021258	0.131457	0.114303
	RNase	0.020686	0	0.0117539
Figure 2d		percentage mapped reads
	MRE1	58.98	80.86
	MRE2	85.8	29.19
	MRE3	71.76	37.11
	MRE4	39.98	8.16
Figure 2e
		Control			LNA
	MRE1	1	1	1	0.422	0.368	0.233
	MRE2	1	1	1	0.53	0.4	0.5
	MRE3	1	1	1	0.32	0.26	0.411
	MRE4	1	1	1	0.67	0.45	0.526
	NBS-1	0	0	0	0	0	0
	NBS-2	0	0	0	0	0	0
	Ankrd52	1	0.932	1.234	0.96	1.01588	1.45365
	Actin	1	1	1	1.128	1.117	0.954
	Eef1a1	1	1	1	1.07	1.239	1.479
	RNase	0	0	0	0	0	0
Figure 2f
		RepA			NBS			Gapdh
	H4SV cells	1.89952	2.91077	1.71072	0.053612	0.123485	0.099596	0.082153	0.146932	0.147477
		miR106a			U6
	H4SV cells	1.33112	1.14832	1.04411	0.2229	0.362207	0.27162

## Sheet: Suppl Figure2
Suppl Figure2A
		Control			miR106a			miR363			miR340			miR34b			miR30e			miR181a
	sgRNA	1	1	1	0.818	0.728	0.731	1.04	0.917	1.143	0.957	0.981	1.109	0.738	0.869	0.817	0.792	0.68	0.738	0.907	0.857	0.766
		Control			miR106a			miR363			miR340			miR34b			miR30e			miR181a
	inhibitors	1	1	1	0.68391	0.512126	0.603118	0.81071	0.81209	0.935097	0.9346	0.745	0.82372	0.689572	0.7219	0.517932	0.593711	0.68461	0.615931	0.712036	0.840634	0.683681
Suppl Figure2C													Suppl Figure2C-repA mut					Suppl Figure2C-repA					Suppl Figure2C-tRNA
			RepA			RepA-mut			tRNA
		0	0	0.01338	0.00927	0.01542	0.0158	0.02002	0.011609	0.014186	0.012802
		10	0.153836	0.234771	0.259117	0.0103	0.017828	0.01191	0.01144	0.012687	0.014954
		30	0.315185	0.388388	0.38527	0.011966	0.039645	0.05883	0.014405	0.0159	0.012357
		60	0.571795	0.66915	0.609142	0.037935	0.01831	0.018287	0.011898	0.013473	0.014803
Suppl Figure2D
		DFHBI only			Bantam			MRE WT			MRE MUT
	Fold Change	1	1	1	6.06897	9.54546	5.53571	5.75892	9.45454	9.07143	1.06897	2.0303	2.25
Suppl Figure2F
			Control LNA			miR106a-LNAs
		Xist	1	1	1	0.455967	0.593	0.556
		GFP	1	1	1	6.655	11.642	7.967
		Ankrd52	1	1	1	1.464	0.999	1.569
		Mink	1	1	1	1.31	1.625	0.829
		Actin	1	1	1	0.86	1.674	0.739
		Eef1a1	1	1	1	1.195	0.655	1.281
Suppl Figure2G
		% co-localization with miR106a	Xist	Autosomal
			100	0
			100	0
			100	0
			100	0
			100	0
			100	0
			100	0
			100	0
			100	16.6667
			100	16.6667
			100	0
			100	0
			100	0
			100	12.5
			100	0
			100	27.2727
			100	30
			100	20
			100	20
			100	0
			100	0
			100	0
			100	0
			100	0
			100	0
			100	0
			100	25
			100	23.0769
			100	40
			100	0
			100	0
			100	0
			100	0
			100	16.6667
			100	16.6667
			100	0
			100	0
			100	0
			100	0
			100	0
			100	0
			100	0
			100	0
			100	0
			100	0
			100	0
			100	28.5714
			100	28.5714
			100	28.5714
			100	14.2857
			100	0
			100	0
			100	0
			100	0
			100	0
			100	0
			100	0
			100	0
			100	0
			100	0
			100	0
			100	0

## Sheet: Figure 3
Figure 3A
		NS				miR106sp
	0	0.90125	1.10957	0.944587	1.05866	0.787161	0.71323	0.323434	0.283103
	2	0.676433	0.72651	0.777583	0.969307	0.060354	0.056366	0.158197	0.105514
	4	0.523731	0.523731	0.767974	0.349487	0.028592	0.025522	0.084348	0.060695
	7	0.034602	0.027392	0.258444	0.180733	0.01858	0.002249	0.045309	0.06493
Figure 3B
	RepA	NS					miR106sp					miR106a mimics
	0	1	1	1	1	1	1	1	1	1	1	1	1	1	1	1
	4	0.862903	0.898072	0.898784	0.796254	0.798626	0.746655	0.860939	0.828868	0.850621	0.684081	0.761082	0.89373	0.992647	0.811923	0.91879
	8	0.80284	0.80829	0.681438	0.710907	0.7818	0.521139	0.649702	0.621131	0.577994	0.457492	0.804727	0.989239	0.727489	0.803989	0.839284
	24	0.516699	0.695198	0.496069	0.559029	0.631888	0.220355	0.242953	0.208121	0.198525	0.318973	0.699658	0.83485	0.727643	0.749057	0.879824
	Gapdh	NS					miR106sp					miR106a mimics
	0	1	1	1	1	1	1	1	1	1	1	1	1	1	1	1
	4	0.935548	0.900454	0.876769	0.886891	0.962137	0.877789	0.893024	0.976984	1.00022	0.924929	0.890219	0.888473	0.812704	0.804892	0.967969
	8	0.902536	0.819768	0.924843	0.796983	0.945777	0.955238	0.808269	0.969599	0.893334	0.95791	0.827504	0.829422	0.83412	0.805072	0.983218
	24	0.925925	0.845823	0.83538	0.702351	0.965181	0.846642	0.734804	0.749462	0.814692	0.884112	0.833198	0.858628	0.746015	0.788416	1.01055
Figure 3C
		NS			miR106sp
	0	1	1	1	0.543	0.666	0.551
	2	0.864	0.977	0.836	0.16	0.417	0.275
	4	0.618	0.671	0.609	0.114	0.272	0.189
	7	0.172	0.228	0.182	0.025	0.103	0.089
Figure 3D
	miR106sp	Compact Xist clouds			Diffuse Xist clouds			Dispersed Xist signal			Xist negative
	Control	60	68.5714	80	0	5.71429	2.85714	0	0	0	40	25.7143	42.8571
	miR106sp	11.43	8.57	5.71	51.43	31.43	37.14	28.57	34.29	20	8.57	25.71	36.63
Figure 3E	LNAs	Compact Xist clouds			Diffuse Xist clouds			Dispersed Xist signal			Xist negative
	Control	61.76	67.65	55.88	0	5.88	5.88	0	0	0	38.24	26.47	38.24
	LNAs	11.76	8.82	5.88	50	32.35	38.24	32.35	35.29	14.71	5.88	23.53	41.18

## Sheet: Suppl Figure 3
Supply Fig3B
		Input			Capture oligonucleotides -			Capture oligonucleotides +
		1	1	1	0	0	0	0.674437	0.547283	0.604713
Suppl Fig3C
		NS			miR106sp
	Nucloplasma	1	1	1	0.46119	0.319771	0.537421
	Chromatin	0.370917	0.29586	0.346355	0.093576	0.103543	0.127901
Suppl Fig3D
		Xist			GFP			Hprt
	TRC	1	0.962	1	0.994	0.967	1.34	0.947	1.204	0.831
	miR106sp	0.433	0.632	0.638	2.481	3.543	2.376	2.356	3.245	2.079
	LNA-scr	0.81	1.14	1.083	1.04	0.932	1.032	0.7	1.09	1.31
	LNA-xist	0.302	0.402	0.329	7.315	10.972	8.553	7.592	9.164	7.853
Suppl Fig3E			TRC			miR106sp
		Relative levels	1	1	1	0.639	0.497	0.773
		Relative levels	1	1	1	0.803	0.609	0.771
Suppl Fig3F
		Vector	miR106a sp	miR106a+Control	miR106a sp+ miR106a
		1.14903	0.44457	1.54516	0.104441
		1.27919	0.373034	1.553	0.214118
		1.29671	0.217339	1.52152	0.150981
		1.21908	0.375515	1.60027	0.179763
		1.22275	0.308565	1.34445	0.102662
Suppl Fig3G		01:01:03			01:01:05
		Vector	miR106a	miR106a sp	Vector	miR106a	miR106a sp
		0.036438	0.018783	0.061767	0.037565	0.011254	0.082043
		0.036347	0.018539	0.062176	0.033866	0.015961	0.058273
		0.047337	0.01738	0.030234	0.033104	0.012269	0.034826
Suppl Fig3H
	BMSL2 cells	Control			LTV-miR106a					BMSL2 cells	Control			LTV-miR106a
	Gapdh	0.26633	0.251664	0.196687	0.181328	0.550735	0.213641			Gapdh	0.050079	0.072008	0.028354	0.059314	0.095398	0.045696
	miR106sp	0.165989	0.156735	0.128323	1.8798	1.79752	1.52278			miR106a	0.173576	0.202191	0.385465	0.695379	0.951008	1.18894
	293T cells	Control			LTV-miR106a					293T cells	Control			LTV-miR106a
	Gapdh	0.010013	0.05786	0.07154	0.013552	0.024611	0.08232			Gapdh	0.099117	0.058744	0.048809	0.063466	0.089602	0.099334
	miR106sp	0.106196	0.093018	0.050777	1.61337	0.841524	0.664424			miR106a	0.182713	0.179536	0.139954	1.17566	0.498222	1.10335

## Sheet: Figure 4
Figure 4B
		Control			LNAs
	Xist	1.637	1.892	1.548	0.927	1.277	1.09
	Actin	0.256	0.374	0.241	0.321	0.229	0.189
Figure 4C									Figure 4C-CHiRP anti-Mettl3					Figure 4C-CHiRP anti-Mettl14							Figure 4C-CHiRP anti-Wtap
	Wtap	Control			miR106sp
	IgG	3.01e-05	0.001149	0.000812	5.21e-05	0.000109	0.00029
	anti-Biotin	0.017121	0.019288	0.022044	0.008614	0.011992	0.008937
	Mettl3	Control			miR106sp
	IgG	0	0.000873	0.000416	0	0.000575	0.000623
	anti-Biotin	0.019658	0.022858	0.019238	0.002057	0.004203	0.008399
	Mettl14	Control			miR106sp
	IgG	0	0.000143	0.002058	0	0.001457	0.00248
	anti-Biotin	0.029941	0.028891	0.028116	0.003252	0.006101	0.000932
Figure 4D
		NS			miR106sp
	m6A	1.07	1	0.9775	0.7	0.505	0.5225
	m6A-nbs	0.5175	0.54875	0.50875	0.46875	0.33	0.4775
	m5C-xist	0.4425	0.3325	0.54	0.4075	0.3025	0.435
	m5C-nbs	0.40875	0.38375	0.29	0.475	0.43625	0.25375
	Ψ-xist	0.2125	0.1525	0.1725	0.1525	0.1	0.2025
	Ψ-nbs	0.13	0.13	0.0925	0.0625	0.1075	0.1475
Figure 4E
		RepA+NS
	0	0.635142	4.31235	1.61374
	4	23.6157	28.0009	28.5351
	8	32.843	37.3903	41.572
	24	68.4311	56.6469	62.6255
		RepA+ LTV-miR106sp
	0	1.37189	1.52042	1.08421
	4	8.77463	15.1215	12.6655
	8	15.3904	17.9766	18.4221
	24	12.0104	12.1234	15.3735
Figure 4F
		Control			miR106sp			Wtap KD			miR106sp+Wtap KD
	Gapdh	0.022	0.019	0.017	0.018	0.019	0.021	0.019	0.019	0.017	0.018	0.02	0.021
	RepA	0.582	0.637	0.511	0.347	0.409	0.391	0.326	0.317	0.378	0.246	0.218	0.299
Figure 4G
		TRC			WTAP			miR106sp
	Dox-	1	1.127	0.953	0.958	1.14	1.05	1.136	0.856	0.889
	KD/Dox+	0.234	0.399	0.437	0.789	0.652	0.547	0.678	0.685	0.6
	KD/Dox+/Ythdc1				0.325	0.312	0.401	0.125	0.235	0.356

## Sheet: Suppl Figure 4
Suppl Figure 4A
		NS			miR106sp
	Xist	0.090138	0.139123	0.180974	0.120383	0.150865	0.151417
	Gfp	0.0657	0.073521	0.085453	0.286852	0.36213	0.218624
	Actin	1	1.03375	1	1.00294	1.09169	1
Suppl Figure 4B
		NS			miR106i
	0	1.00162	1.00541	1.0032	0.722568	0.608482	0.671
	2	0.873445	0.701472	0.695385	0.392109	0.302369	0.337
	4	0.558731	0.523731	0.46725	0.166148	0.193347	0.169
	7	0.219588	0.030997	0.280513	0.0739621	0.113128	0.079
Suppl Figure 4C
	RepA	NS					miR106sp					miR106a mimics
	0	1	1	1	1	1	1	1	1	1	1	1	1	1	1	1
	4	0.854728	0.8437	0.842982	0.949728	0.695976	0.927067	0.802598	0.830524	0.892075	0.775753	0.934197	0.943677	0.923654	0.913653	0.938965
	8	0.689508	0.661133	0.82248	0.692324	0.607624	0.650641	0.594922	0.631808	0.615475	0.547896	0.883665	0.918089	0.893254	0.88224	0.907454
	24	0.653419	0.550301	0.629854	0.498548	0.671014	0.397531	0.355575	0.321191	0.31869	0.342111	0.716297	0.79469	0.753695	0.706682	0.87986
	Gapdh	NS					miR106sp					miR106a mimics
	0	1	1	1	1	1	1	1	1	1	1	1	1	1	1	1
	4	0.935548	0.900454	0.876769	0.886891	0.962137	0.877789	0.893024	0.976984	1.00022	0.924929	0.890219	0.888473	0.812704	0.804892	0.967969
	8	0.902536	0.819768	0.924843	0.796983	0.945777	0.955238	0.808269	0.969599	0.893334	0.95791	0.827504	0.829422	0.83412	0.805072	0.983218
	24	0.925925	0.845823	0.83538	0.702351	0.965181	0.846642	0.734804	0.749462	0.814692	0.884112	0.833198	0.858628	0.746015	0.788416	1.01055
Suppl Figure 4D
	average	Compact Xist clouds	Diffuse Xist clouds	Dispersed Xist signal	Xist negative
	Control	68	6	0	26
	miR106sp	10	33.33	33.34	23.33

## Sheet: Figure 5
Figure 5A
		AAV9-miR106sp			AAV9-empty			Control
	Relative intensity	0.497199	0.415403	0.487065	0.081959	0.032883	0.074284	1.32526	0.885323	0.978545
Figure 5B
		Weeks	Genetic Control	AAV9-miR106sp	AAV9-empty	Tsix-Mecp2	Mecp2-/Y
		49.2857	0
		17.5714		1
		55.5714		1
		29.5714		1
		49.2857		1
		41		1
		41.8571		1
		34.8571		1
		31.4286		1
		15		1
		26.8571		1
		20.4286		1
		23.4286		1
		21.4286		1
		20.2857		1
		3.28571			1
		6.42857			1
		11.1429			1
		13.1429			1
		21.4286			1
		5.85714			1
		13			1
		13.9714			1
		9.14286			1
		19.2857			1
		12.1429			1
		10.4286			1
		23.8571			1
		11.1429			1
		12.1429			1
		12			1
		16.2857			1
		15.4286			1
		35.7143		1
		16				1
		13.7143				1
		9.14286				1
		18.7143				1
		7.28571				1
		7.57143				1
		16.1429				1
		9.71429				1
		7.28571					1
		11.1429					1
		9.71429					1
		11.7143					1
		12.7143					1
		8.85714					1
		10					1
Figure 5D
	Brain volume	AAV9-empty						AAV9-miR106sp						Control
	%change in brain volume (voxel)	82.8288	110.228	75.9535	168.685	88.7806	73.5249	134.685	109.099	135.3	142.928	260.869	200.975	233.539	166.461
	Brain area	AAV9-empty						AAV9-miR106sp						Control
	%change in brain area (voxel)	92.2433	108.243		177.838	66.1805	55.4953	162.183	106.49	158.446	162.687	272.139	219.335	240.423	159.577
Figure 5E
		Positive	Negative
	AAV9-empty	76.5	23.5
	AAV9-miR106sp	30.8	69.2
	Control	0	100
Figure 5F		Positive	Negative
	AAV9-empty	28.57	71.43
	AAV9-miR106sp	0	100
	Control	0	100
Figure 5G
	9weeks	AAV9-empty													AAV9-miR106sp																Control																	pvalue	pvalue
	day1	95.6667	95.6667	107.333	107.333	13	86.3333	52.6667	141.333	111.667	151	126.667	115.333	20.3333	125.667	122	82.3333	88.6667	82.3333	88.6667	139	60.3333	115	95	75	151	113	136.667	119.333	149	158.667	162.667	162.667	182.333	119	162.333	238	104.333	158.667	91.3333	182	193	165.667	162	96.6667	197.333		0.000269635
	day2	127.667	127.667	140.333	140.333	37.6667	39	71	74.6667	134.333	163.333	223	144.333	14.3333	114.667	154.667	167.667	117	167.667	117	220	83.3333	85	107	99.3333	175.333	211	158.667	205.333	156	147.667	214.333	214.333	170.667	170.667	193.333	270	156.333	163.667	135.667	163.667	226.333	220.333	197	156	226.667		0.00563652
	day3	133.667	133.667	144.667	144.667	91.3333	63.6667	71.6667	195.333	150	131.333	211		4.33333	154.667	191	193	117	193	117	257.667	217.333	82.3333	95	102	198	239	166.333	267.667		196.333	221.333	221.333	264	231.333	232	280.667	218	156.667	65.6667	221	260	278	225.333	237.667			0.0280971	0.0383091
	12weeks	AAV9-empty											AAV9-miR106sp												Control													pvalue	pvalue
	day1	95	113.333	69.6667	58	126.667	137.333	131	41.6667	108.667	118.667	65.3333	157	133.667	115	101.667	247	164.667	80.3333	191	193.667	200	214.667	232	254.333	254.667	216	210.333	194.667	178.333	217.333	225	194.333	214.333	189.333	209.333		0.0154703	0.000851181
	day2	114.667	91.6667	83.3333	44.3333	162	194.333	67.6667	83.6667	113.333	119	71.3333	180	185.667	112.667	102.333	288	189	82	215.333	285.667	257	209	233	283	281.667	272.667	259	214	226.333	250.333	265.333	194.333	223.333	245	225.333		0.0284926	0.00113524
	day3	154.333	94.6667	62.6667	132.333	160	148	114.333	69	137	136.667	90	150	155	149	116	292	220.333	90.3333	190.333	273.667	225.667	223.333	200.333	260.667	205.333	277.667	266	216.333	224.667	300	286.333	214.667	231.667	225.667	229		0.0118433	0.00227976
	16weeks	AAV9-empty						AAV9-miR106sp												Control													pvalue	pvalue
	day1	67.3333	50.6667	64	44.6667	31.3333	27.3333	143.333	133	134.333	222	37	119.333	111.667	88.3333	122	132.333	91.3333	100.667	172	233	190.333	227.667	136.333	135	140	190	208.667	196.333	134.333	230.333		0.00105608	0.00130745
	day2	63	18	41.3333	70	39	53.6667	104.333	127.667	200	246.667	57.6667	127.333	144.333	158	163.333	188	135	136.667	144.333	214.333	219.333	220.667	111.333	92.3333	190.333	211.333	181.667	205	200	215		0.0786822	0.000155541
	day3	91.3333	110.667	93.3333	92	97.3333	42.6667	122.667	172.333	166.333	214	26.3333	113.333	111.333	185.333	132	173.667	187.333	146	149.667	261.667	251.333	254	151.667	109.333	228.667	269.333	206.667	203.333	166.333	235.667		0.0072978	0.0161573
Figure 5H
	9weeks	AAV9-empty															AAV9-miR106sp												Control															pvalue
	day1	0.1032	4.74	0.34	0.57	1.11	1.7239	1.73	0.79	1.06	1.15	0.84	1.45	0.39	1.51	2.51	1.5	1.3	2.25	0.72	3.13	0.17	4.01	2.89	3.79	2.75	1.45	3.7	1.35	2.75	1.92	2.39	3.08	2.51	1.77	3.08	0.5	2.35	3.19	3.29	3.93	2.24		0.0464292
	day2	0.84	1.28	0.02	0.84	0.66	0.3983	2.85	0.98	1.69	0.9781	0.85	1.88	0.47	1.31	4.83	1.53	1.31	2.79	0.88	3.31	0.08	3.9	1.3	4.66	4.35	3.09	5	2	1.12	2.33	2.91	4.4	2.63	2.46	4.4	1.85	2.54	3.99	3.91	3.31	4		0.0191124
	day3	1.18	3.82	0.02	0.63	0.79	1.3948	0.36	1.32	1.38	0.8536	1.0882	1.06	0.42	5.25	2.41	0.98	2.49	1.02	0.81	2.99	1.45	3.68	1.69	4.98	3.69	1.6		2.89	1.59	3.13	4.01	4.86	2.75	1.2	4.86	3.63	3.6	3.36	3.58	3.65			0.137795
	day4	0.27	3.37	0.002	0.09	0.53	1.869	0.45	0.88	0.95	0.998	1.3982	0.79	0.33	1.41	2.63	1.87	2.54	2.81	0.87	2.57	1.25	2.43	2.04	5.16	3.81	3.22		2.85	2.21	1.69	2.28	4.36	5.28	2.18	4.36	3.25	2.19	2.24	3.37	3.16			0.00126179
	day5	0.25	2.7	0.32	0.27	0.4	0.5931	0.16	0.76	0.87	1.0982	0.8997	0.8	0.45	3.34	2.06	1.46	1.27	2.66	0.65	2.66	1.2	5.59	1.96	3.16	3.28	1.94		1.39	1.04	2.09	2.11	3.89	3.04	1.94	3.89	2.58	3.9	5.1	1.82	2.44			0.00662102
	12weeks	AAV9-empty											AAV9-miR106sp												Control													pvalue	pvalue
	day1	0.05	0.54	0.62	1	1.37	0.168	0.46	0.1008	0.3936	0.3895	1.0365	2.94	0.02	0.503	1.36	1.25	0.45	0.09	0.09	1.1	0.69	0.94	1.34	2.78	2.56	3.88	2.28	2.8	2.7	0.68	1.12	2.75	2.37	3.07	2.94		5.98178e-06	0.226157
	day2	0.03	0.09	0.71	0.7	0.55	0.256	0.024	0.3198	1.6192	0.6942	0.6149	2.29	0.025	0.83	2.28	2.14	0.51	2.223	0.43	1.79	1.36	0.62	0.67	2.41	1.39	4.85	2.67	1.9	2.95	1.65	1.9	4.59	2.95	2.37	3.22		0.000840611	0.0156472
	day3	0.3644	0.11	0.65	0.52	0.56	0.3588	0.1792	0.0072	0.9152	0.9825	1.2264	1.75	0.0149	0.8386	0.3111	1.99	0.13	1.28	0.16	2.73	1.49	1.39	0.95	3.61	2.26	4.55	3.03	2.72	1.79	3.95	2.55	1.18	3.16	2.14	1.84		0.000234649	0.0604546
	day4	0.0425	0.15	0.84	0.45	0.28	0.8238	0.1288	0.0574	1.1402	1.0237	1.3482	0.12	0.02	0.3424	0.4326	2.16	0.27	2.2	0.12	1.72	2.23	1.08	1.38	1.93	3.14	6.8	1.88	1.4	1.19	2.1	0.31	1.14	2.04	1.97	2.3		0.059719	0.165597
	day5	0.0053	0.09	0.29	0.31	0.64	0.4562	0.2392	0.0672	1.4104	1.1724	0.9354	0.0635	0.0143	1.9578	0.44	1.91	0.31	0.76	0.13	2.76	1.53	0.81	1.31	3.42	0.14	4.88	3.12	2.88	1.96	0.96	2.79	3.09	1.19	2.38	0.97		0.0169526	0.11957
	16weeks	AAV9-empty						AAV9-miR106sp												Control													pvalue	pvalue
	day1	0.09	0.08	0.1	0.105	0.36	0.1	0.4889	0.4694	0.09	2.18	0.14	0.79	0.96	0.38	2.07	1.33	1.24	0.64	1.0608	2.8928	3.97	1.12	2.65	3.57	1.84	2.27	2.81	1.1	2.39	3.22		0.000504311	0.0179939
	day2	0.25	0.04	0.52	0.133	0.78	0.37	0.7	0.33	0.43	1.52	2.02	1.34	0.37	0.72	1.07	0.81	1.19	0.57	4.18	3.32	2.51	1.9	4.55	2.8	1.85	1.23	1.42	1.79	3.07	3.98		0.000104686	0.0228471
	day3	0.18	0.06	0.17	0.97	0.92	0.64	0.1257	0.2976	0.16	1.5	1.93	0.87	0.27	0.68	0.63	1.08	0.67	0.26	4.68	2.25	2.35	2.55	2.44	2.34	2.64	2.79	1.54	2.73	3.15	2.37		9.18871e-07	0.417499
	day4	0.1	0.05	0.15	0.92	0.39	0.61	0.3315	0.4496	0.12	0.65	0.72	0.92	0.72	0.35	0.27	0.82	0.94	0.94	1.7814	1.8353	2.48	2.31	3.74	3.22	1.78	2.47	1.58	1.72	2.09	1.09		1.75814e-06	0.147435
	day5	0.09	0.007	0.08	0.112	0.104	0.124	0.4563	0.3588	0.13	0.23	0.14	0.37	0.84	0.27	0.19	0.91	0.88	0.41	2.6988	2.2143	1.39	2.79	1.55	1.25	1.3	1.36	0.71	2.76	1.64	1.34		8.50523e-06	0.0106526
Figure 5I
		AAV9-empty						AAV9-miR106sp						Control							pvalue	pvalue
	9 wks.	87	66	65	61	104	73	37	31	20	28	22	29	5	12	2	8	2	7		5.36973e-05	2.4582e-05
	12 wks.	95	110	74	54	88	69	28	29	53	43	29	38	8	5	19	10	22	22		0.00060222	0.0014182
	16 wks.	164	93	100	103			56	53	48	56	45	57	25	13	33	14	2	23		0.00151443	3.76238e-05
Figure 5J
	9 weeks	AAV9-empty	AAV9-miR106sp	Control		9 weeks	AAV9-empty	AAV9-miR106sp	Control
	SD1	0.150173	0.089905	0.089448		SD2	0.229784	0.118289	0.123126
		0.106375	0.073355	0.051217			0.146221	0.095532	0.069011
		0.24936	0.077199	0.061723			0.260887	0.094635	0.122422
		0.176934	0.031764	0.128697			0.197255	0.036355	0.145033
		0.081594	0.054176	0.106624			0.160328	0.06672	0.129446
		0.128166	0.066071	0.095506			0.162042	0.07753	0.127874
	pvalue	0.0198922					0.00179513
	12 weeks	AAV9-empty	AAV9-miR106sp	Control		12 weeks	AAV9-empty	AAV9-miR106sp	Control
	SD1	0.235467	0.072926	0.092612		SD2	0.181684	0.131601	0.131923
		0.17187	0.097477	0.141803			0.301355	0.087142	0.110251
		0.34928	0.095379	0.09805			0.301204	0.112003	0.145171
		0.256074	0.082818	0.13939			0.489973	0.139287	0.166241
		0.252336	0.056464	0.118064			0.207856	0.110413	0.11824
		0.127097	0.056279	0.124663			0.254881	0.079293	0.18098
	pvalue	0.00311803					0.00826618
	16 weeks	AAV9-empty	AAV9-miR106sp	Control		16 weeks	AAV9-empty	AAV9-miR106sp	Control
	SD1	0.27224	0.061363	0.151899		SD2	0.289194	0.144536	0.167562
		0.39227	0.083411	0.129251			0.418916	0.110207	0.182738
		0.350278	0.053612	0.113232			0.386206	0.141393	0.167984
		0.392306	0.072091	0.10583			0.415928	0.09308	0.131557
			0.066349	0.096135				0.085474	0.125866
			0.048915	0.077569				0.077696	0.145149
	pvalue	0.00144293					0.00811884

## Sheet: Suppl Figure 5
Suppl Figure 5D
		Control			miR106sp
	METTL3	8.14329	6.53992	11.2374	3.00065	5.3994	4.28245
	METTL14	3.00382	4.09243	3.00382	1.49358	1.03073	1.16299
	WTAP	2.14733	3.17004	2.88438	1.277	1.83214	1.20644
Suppl Figure 5E
		NS			miR106sp
	METTL3	1	1	1	0.584	1.149	0.822
	METTL14	1	1	1	1.126	0.997	1.49
	WTAP	1	1	1	1.215	1.058	1.316
	RBM15b	1	1	1	0.954	0.901	1.284
Suppl Figure 5G
		Control			Dicer KD
	RepA-m6A	1	1	1	0.670441	0.66338	0.687993
	NBS	1	1	1	1.09811	1.00276	1.03293
Suppl Figure 5H
		NS			Ago1
	RepA-m6A	1	1	1	0.61134	0.409072	0.465503
	NBS	1	1	1	1.09811	1.00276	1.03293
		NS			Ago2
	RepA-m6A	1	1	1	0.681323	0.557285	0.526616
	NBS	1	1	1	1.04333	0.884898	0.863437
		NS			Ago3
	RepA-m6A	1	1	1	0.18687	0.458722	0.485787
	NBS	1	1	1	0.906893	1.08337	1.09811
		NS			Ago4
	RepA-m6A	1	1	1	0.526616	0.618687	0.458722
	NBS	1	1	1	1.17343	1.04149	0.929606
Suppl Figure 5I
		NS			Wtap KD
	gene expression	1	1	1	0.196	0.233	0.369
Suppl Figure 5J
		Dox-			Dox+
	Xist	1.06098	0.912667	1.03475	9.10838	6.54779	5.36186
Suppl Figure 5K
		Dox-			Dox+
	Gpc4	0.957067	0.928773	1.10219	0.45666	0.681036	0.61267

[truncated: 3 more sheets: Figure 6, Suppl Figure 6, Suppl Figure 7]
